# Supplementary material for: An Analysis of the Implementation and Use of (Critical) Incident Reporting Systems ((C)IRSs) in German Hospitals: A Retrospective Cross-Sectional Study from 2017 to 2022
Source: Healthcare (Basel). 2024 Nov 27;12(23):2386. doi: 10.3390/healthcare12232386 (PMC11641434; doi:10.3390/healthcare12232386)
Supplement: Supplementary file 1 [file healthcare-12-02386-s001.zip]

Archive with 1 entries (1 files):
- healthcare-3298544-supplementary.pdf
